# Supplementary material for: Occurrence, Prevalence, and Distribution of Haemoparasites of Poultry in Sub-Saharan Africa: A Scoping Review
Source: Pathogens. 2023 Jul 17;12(7):945. doi: 10.3390/pathogens12070945 (PMC10386234; doi:10.3390/pathogens12070945)
Supplement: Supplementary file 1 [file pathogens-12-00945-s001.zip]

Archive with 1 entries (1 files):
- pathogens-2486887-supplementary.pdf
